# Supplementary material for: Prevalence of generative artificial intelligence sexualized image usage by adolescents in the United States
Source: PLoS One. 2026 Mar 18;21(3):e0342824. doi: 10.1371/journal.pone.0342824 (PMC12998796; doi:10.1371/journal.pone.0342824)
Supplement: S1 Table — (XLSX) [file pone.0342824.s001.xlsx]

## Sheet: S1 Table
S1 Table. Descriptive Statistics of Individual AI Activities.
Action (n=557)	Performed Regularly	Performed Frequently	Performed Infrequently	Performed Once or Twice	Never Performed
Self-Use of Nudification Tools	n (%)	n (%)	n (%)	n (%)	n (%)
I have used nudification tools to see how images of myself look	36 (6.5)	90 (16.2)	75 (13.5)	107 (19.2)	249 (44.7)
I have used nudification tools to create images of my peers with their permission	37 (6.6)	70 (12.6)	63 (11.3)	78 (14)	309 (55.5)
I have used nudification tools to create images of my peers without their permission	30 (5.4)	46 (8.3)	52 (9.3)	52 (9.3)	377 (67.7)
Self-Sharing of Nudification Images
I have shared images of myself created using nudification tools	42 (7.5)	72 (12.9)	53 (9.5)	78 (14)	312 (56)
I have shared images of my peers created using nudification tools with their permission	31 (5.6)	66 (11.8)	60 (10.8)	67 (12)	333 (59.8)
I have shared images of my peers created using nudification tools without their permission	34 (6.1)	37 (6.6)	45 (8.1)	38 (6.8)	403 (72.4)
Peer Use of Nudification Tools
My peers have used nudification tools to create images of me with my permission	36 (6.5)	83 (14.9)	59 (10.6)	91 (16.3)	288 (51.7)
My peers have used nudification tools to create images of me without my permission	28 (5)	49 (8.8)	53 (9.5)	72 (12.9)	355 (63.7)
Peer Sharing of Nudification Images
My peers have shared images of themselves created using nudification tools with me	29 (5.2)	79 (14.2)	86 (15.4)	109 (19.6)	254 (45.6)
My peers have shared images of other peers created using nudification tools with me	26 (4.7)	79 (14.2)	70 (12.6)	97 (17.4)	285 (51.2)
My peers have shared images of me created with nudification tools with my permission	40 (7.2)	64 (11.5)	54 (9.7)	72 (12.9)	327 (58.7)
My peers have shared images of me created with nudification tools without my permission	29 (5.2)	45 (8.1)	53 (9.5)	58 (10.4)	372 (66.8)
Self Use of Image Generation Tools
I have used image creation tools to generate naked images of myself	39 (7)	64 (11.5)	57 (10.2)	91 (16.3)	306 (54.9)
I have used image creation tools to generate naked images of individuals in my peer age group	26 (4.7)	60 (10.8)	58 (10.4)	65 (11.7)	348 (62.5)
I have used image creation tools to generate naked images of adults	25 (4.5)	58 (10.4)	57 (10.2)	56 (10.1)	361 (64.8)
Self-Sharing of Image Generation Tools
I have shared naked images of myself created using AI tools	27 (4.8)	54 (9.7)	48 (8.6)	63 (11.3)	365 (65.5)
I have shared naked images of individuals in my peer age group created with AI image creation tools	25 (4.5)	46 (8.3)	48 (8.6)	59 (10.6)	379 (68)
I have shared naked images of adults created with AI image creation tools	23 (4.1)	57 (10.2)	53 (9.5)	51 (9.2)	373 (67)
Peer Sharing of Image Generation Tools
My peers have shared naked images of others in our peer age group created with AI image creation tools with me	29 (5.2)	54 (9.7)	85 (15.3)	87 (15.6)	302 (54.2)
My peers have shared naked images of adults created with AI image creation tools with me	28 (5)	54 (9.7)	62 (11.1)	87 (15.6)	326 (58.5)
