# Supplementary material for: Prevalence of generative artificial intelligence sexualized image usage by adolescents in the United States
Source: PLoS One. 2026 Mar 18;21(3):e0342824. doi: 10.1371/journal.pone.0342824 (PMC12998796; doi:10.1371/journal.pone.0342824)
Supplement: S2 Table — (XLSX) [file pone.0342824.s002.xlsx]

## Sheet: S2 Table
S2 Table. Gender Differences in Sexualized Generative AI Usage.
			Male (n=284)					Female (n=269)
Action	Performed Regularly	Performed Frequently	Performed Infrequently	Performed Once or Twice	Never Performed	Performed Regularly	Performed Frequently	Performed Infrequently	Performed Once or Twice	Never Performed	W	p
Self-Use of Nudification Tools	n (%)	n (%)	n (%)	n (%)	n (%)	n (%)	n (%)	n (%)	n (%)	n (%)
I have used nudification tools to see how images of myself look	23 (8.1)	47 (16.55)	38 (13.38)	57 (20.07)	119 (41.9)	12 (4.46)	42 (15.61)	37 (13.75)	49 (18.22)	129 (47.96)	35363	0.0553977
I have used nudification tools to create images of my peers with their permission	24 (8.45)	45 (15.85)	36 (12.68)	40 (14.08)	139 (48.94)	11 (4.09)	25 (9.29)	27 (10.04)	38 (14.13)	168 (62.45)	31966.5	p<.001*
I have used nudification tools to create images of my peers without their permission	16 (5.63)	32 (11.27)	34 (11.97)	29 (10.21)	173 (60.92)	13 (4.83)	13 (4.83)	18 (6.69)	23 (8.55)	202 (75.09)	32591.5	p<.001*
Self-Sharing of Nudification Images
I have shared images of myself created using nudification tools	29 (10.21)	42 (14.79)	25 (8.8)	36 (12.68)	152 (53.52)	12 (4.46)	30 (11.15)	26 (9.67)	42 (15.61)	159 (59.11)	34691	0.0193652
I have shared images of my peers created using nudification tools with their permission	20 (7.04)	41 (14.44)	30 (10.56)	36 (12.68)	157 (55.28)	10 (3.72)	24 (8.92)	30 (11.15)	31 (11.52)	174 (64.68)	33908	0.00486909
I have shared images of my peers created using nudification tools without their permission	22 (7.75)	24 (8.45)	27 (9.51)	19 (6.69)	192 (67.61)	11 (4.09)	13 (4.83)	17 (6.32)	19 (7.06)	209 (77.7)	33962	0.00205019
Peer Use of Nudification Tools
My peers have used nudification tools to create images of me with my permission	22 (7.75)	44 (15.49)	28 (9.86)	53 (18.66)	137 (48.24)	12 (4.46)	39 (14.5)	30 (11.15)	38 (14.13)	150 (55.76)	35244	0.0441154
My peers have used nudification tools to create images of me without my permission	17 (5.99)	37 (13.03)	26 (9.15)	31 (10.92)	173 (60.92)	10 (3.72)	11 (4.09)	27 (10.04)	41 (15.24)	180 (66.91)	34646	0.0137532
Peer Sharing of Nudification Images
My peers have shared images of themselves created using nudification tools with me	18 (6.34)	44 (15.49)	43 (15.14)	55 (19.37)	124 (43.66)	10 (3.72)	33 (12.27)	43 (15.99)	54 (20.07)	129 (47.96)	35602.5	0.0715034
My peers have shared images of other peers created using nudification tools with me	20 (7.04)	49 (17.25)	40 (14.08)	45 (15.85)	130 (45.77)	5 (1.86)	29 (10.78)	30 (11.15)	51 (18.96)	154 (57.25)	31953	p<.001*
My peers have shared images of me created with nudification tools with my permission	27 (9.51)	38 (13.38)	27 (9.51)	37 (13.03)	155 (54.58)	12 (4.46)	25 (9.29)	27 (10.04)	34 (12.64)	171 (63.57)	33896	0.00498977
My peers have shared images of me created with nudification tools without my permission	19 (6.69)	29 (10.21)	32 (11.27)	24 (8.45)	180 (63.38)	9 (3.35)	15 (5.58)	21 (7.81)	33 (12.27)	191 (71)	34374	0.00731588
Self Use of Image Generation Tools
I have used image creation tools to generate naked images of myself	25 (8.8)	37 (13.03)	26 (9.15)	47 (16.55)	149 (52.46)	13 (4.83)	26 (9.67)	30 (11.15)	44 (16.36)	156 (57.99)	35264.5	0.0427612
I have used image creation tools to generate naked images of individuals in my peer age group	21 (7.39)	34 (11.97)	31 (10.92)	29 (10.21)	169 (59.51)	4 (1.49)	26 (9.67)	26 (9.67)	35 (13.01)	178 (66.17)	34504.5	0.0115348
I have used image creation tools to generate naked images of adults	16 (5.63)	38 (13.38)	33 (11.62)	31 (10.92)	166 (58.45)	8 (2.97)	19 (7.06)	24 (8.92)	24 (8.92)	194 (72.12)	32521	p<.001*
Self-Sharing of Image Generation Tools
I have shared naked images of myself created using AI tools	20 (7.04)	39 (13.73)	22 (7.75)	37 (13.03)	166 (58.45)	5 (1.86)	14 (5.2)	26 (9.67)	26 (9.67)	198 (73.61)	31588	p<.001*
I have shared naked images of individuals in my peer age group created with AI image creation tools	19 (6.69)	31 (10.92)	26 (9.15)	32 (11.27)	176 (61.97)	5 (1.86)	14 (5.2)	22 (8.18)	26 (9.67)	202 (75.09)	32495.5	p<.001*
I have shared naked images of adults created with AI image creation tools	19 (6.69)	31 (10.92)	34 (11.97)	23 (8.1)	177 (62.32)	3 (1.12)	26 (9.67)	18 (6.69)	28 (10.41)	194 (72.12)	33663.5	0.00189352
Peer Sharing of Image Generation Tools
My peers have shared naked images of others in our peer age group created with AI image creation tools with me	22 (7.75)	32 (11.27)	43 (15.14)	52 (18.31)	135 (47.54)	6 (2.23)	22 (8.18)	41 (15.24)	34 (12.64)	166 (61.71)	32277.5	p<.001*
My peers have shared naked images of adults created with AI image creation tools with me	23 (8.1)	29 (10.21)	42 (14.79)	47 (16.55)	143 (50.35)	4 (1.49)	25 (9.29)	19 (7.06)	40 (14.87)	181 (67.29)	30863	p<.001*
* Statistically signficant at p<.01, corrected for multiple comparisons
