# Supplementary material for: Prevalence of generative artificial intelligence sexualized image usage by adolescents in the United States
Source: PLoS One. 2026 Mar 18;21(3):e0342824. doi: 10.1371/journal.pone.0342824 (PMC12998796; doi:10.1371/journal.pone.0342824)
Supplement: S3 Table — (XLSX) [file pone.0342824.s003.xlsx]

## Sheet: S3 Table
S3 Table. Age Differences in Sexualized Generative AI Usage.
			Age 13					Age 14					Age 15					Age 16					Age 17
Action	Performed Regularly	Performed Frequently	Performed Infrequently	Performed Once or Twice	Never Performed	Performed Regularly	Performed Frequently	Performed Infrequently	Performed Once or Twice	Never Performed	Performed Regularly	Performed Frequently	Performed Infrequently	Performed Once or Twice	Never Performed	Performed Regularly	Performed Frequently	Performed Infrequently	Performed Once or Twice	Never Performed	Performed Regularly	Performed Frequently	Performed Infrequently	Performed Once or Twice	Never Performed	χ²	p	rho	p
Self-Use of Nudification Tools	n (%)	n (%)	n (%)	n (%)	n (%)	n (%)	n (%)	n (%)	n (%)	n (%)	n (%)	n (%)	n (%)	n (%)	n (%)	n (%)	n (%)	n (%)	n (%)	n (%)	n (%)	n (%)	n (%)	n (%)	n (%)
I have used nudification tools to see how images of myself look	3 (3.09)	16 (16.49)	12 (12.37)	21 (21.65)	45 (46.39)	7 (7.61)	18 (19.57)	12 (13.04)	16 (17.39)	39 (42.39)	9 (8.26)	22 (20.18)	15 (13.76)	28 (25.69)	35 (32.11)	8 (7.62)	12 (11.43)	9 (8.57)	20 (19.05)	56 (53.33)	9 (5.84)	22 (14.29)	27 (17.53)	22 (14.29)	74 (48.05)	21.1159	0.174098	-0.0327809	0.440039
I have used nudification tools to create images of my peers with their permission	3 (3.09)	15 (15.46)	13 (13.4)	13 (13.4)	53 (54.64)	11 (11.96)	10 (10.87)	8 (8.7)	12 (13.04)	51 (55.43)	9 (8.26)	14 (12.84)	17 (15.6)	17 (15.6)	52 (47.71)	5 (4.76)	13 (12.38)	7 (6.67)	16 (15.24)	64 (60.95)	9 (5.84)	18 (11.69)	18 (11.69)	20 (12.99)	89 (57.79)	14.9971	0.524854	-0.0402064	0.34356
I have used nudification tools to create images of my peers without their permission	3 (3.09)	6 (6.19)	8 (8.25)	9 (9.28)	71 (73.2)	6 (6.52)	11 (11.96)	8 (8.7)	7 (7.61)	60 (65.22)	5 (4.59)	11 (10.09)	17 (15.6)	13 (11.93)	63 (57.8)	6 (5.71)	6 (5.71)	6 (5.71)	7 (6.67)	80 (76.19)	10 (6.49)	12 (7.79)	13 (8.44)	16 (10.39)	103 (66.88)	16.6417	0.409139	0.00633384	0.881435
Self-Sharing of Nudification Images
I have shared images of myself created using nudification tools	6 (6.19)	10 (10.31)	12 (12.37)	12 (12.37)	57 (58.76)	6 (6.52)	10 (10.87)	8 (8.7)	15 (16.3)	53 (57.61)	9 (8.26)	16 (14.68)	11 (10.09)	21 (19.27)	52 (47.71)	5 (4.76)	16 (15.24)	7 (6.67)	8 (7.62)	69 (65.71)	16 (10.39)	20 (12.99)	15 (9.74)	22 (14.29)	81 (52.6)	15.8701	0.462066	0.0343433	0.418544
I have shared images of my peers created using nudification tools with their permission	3 (3.09)	10 (10.31)	16 (16.49)	12 (12.37)	56 (57.73)	3 (3.26)	16 (17.39)	8 (8.7)	7 (7.61)	58 (63.04)	9 (8.26)	13 (11.93)	16 (14.68)	15 (13.76)	56 (51.38)	7 (6.67)	9 (8.57)	7 (6.67)	14 (13.33)	68 (64.76)	9 (5.84)	18 (11.69)	13 (8.44)	19 (12.34)	95 (61.69)	18.4144	0.300197	-0.0266119	0.530814
I have shared images of my peers created using nudification tools without their permission	6 (6.19)	6 (6.19)	7 (7.22)	6 (6.19)	72 (74.23)	5 (5.43)	6 (6.52)	12 (13.04)	3 (3.26)	66 (71.74)	7 (6.42)	7 (6.42)	15 (13.76)	12 (11.01)	68 (62.39)	6 (5.71)	7 (6.67)	4 (3.81)	5 (4.76)	83 (79.05)	10 (6.49)	11 (7.14)	7 (4.55)	12 (7.79)	114 (74.03)	19.9445	0.222733	-0.0252585	0.551926
Peer Use of Nudification Tools
My peers have used nudification tools to create images of me with my permission	2 (2.06)	13 (13.4)	9 (9.28)	19 (19.59)	54 (55.67)	1 (1.09)	17 (18.48)	14 (15.22)	16 (17.39)	44 (47.83)	11 (10.09)	19 (17.43)	12 (11.01)	21 (19.27)	46 (42.2)	9 (8.57)	13 (12.38)	9 (8.57)	12 (11.43)	62 (59.05)	13 (8.44)	21 (13.64)	15 (9.74)	23 (14.94)	82 (53.25)	22.0866	0.140417	0.00863496	0.838871
My peers have used nudification tools to create images of me without my permission	5 (5.15)	8 (8.25)	4 (4.12)	12 (12.37)	68 (70.1)	4 (4.35)	7 (7.61)	14 (15.22)	13 (14.13)	54 (58.7)	8 (7.34)	12 (11.01)	16 (14.68)	14 (12.84)	59 (54.13)	6 (5.71)	9 (8.57)	7 (6.67)	10 (9.52)	73 (69.52)	5 (3.25)	13 (8.44)	12 (7.79)	23 (14.94)	101 (65.58)	18.4142	0.300205	-0.0188434	0.657216
Peer Sharing of Nudification Images
My peers have shared images of themselves created using nudification tools with me	4 (4.12)	11 (11.34)	13 (13.4)	16 (16.49)	53 (54.64)	4 (4.35)	10 (10.87)	17 (18.48)	24 (26.09)	37 (40.22)	6 (5.5)	20 (18.35)	17 (15.6)	23 (21.1)	43 (39.45)	4 (3.81)	13 (12.38)	15 (14.29)	23 (21.9)	50 (47.62)	11 (7.14)	25 (16.23)	24 (15.58)	23 (14.94)	71 (46.1)	13.979	0.600281	0.0446416	0.29292
My peers have shared images of other peers created using nudification tools with me	4 (4.12)	11 (11.34)	10 (10.31)	19 (19.59)	53 (54.64)	4 (4.35)	12 (13.04)	13 (14.13)	18 (19.57)	45 (48.91)	8 (7.34)	20 (18.35)	14 (12.84)	21 (19.27)	46 (42.2)	3 (2.86)	12 (11.43)	12 (11.43)	19 (18.1)	59 (56.19)	7 (4.55)	24 (15.58)	21 (13.64)	20 (12.99)	82 (53.25)	11.2272	0.795247	-0.000950611	0.982141
My peers have shared images of me created with nudification tools with my permission	3 (3.09)	10 (10.31)	11 (11.34)	14 (14.43)	59 (60.82)	6 (6.52)	11 (11.96)	7 (7.61)	13 (14.13)	55 (59.78)	13 (11.93)	20 (18.35)	8 (7.34)	13 (11.93)	55 (50.46)	6 (5.71)	9 (8.57)	10 (9.52)	15 (14.29)	65 (61.9)	12 (7.79)	14 (9.09)	18 (11.69)	17 (11.04)	93 (60.39)	16.7604	0.401261	-0.00211538	0.960272
My peers have shared images of me created with nudification tools without my permission	1 (1.03)	9 (9.28)	7 (7.22)	9 (9.28)	71 (73.2)	5 (5.43)	9 (9.78)	8 (8.7)	12 (13.04)	58 (63.04)	10 (9.17)	11 (10.09)	14 (12.84)	13 (11.93)	61 (55.96)	5 (4.76)	7 (6.67)	9 (8.57)	7 (6.67)	77 (73.33)	8 (5.19)	9 (5.84)	15 (9.74)	17 (11.04)	105 (68.18)	16.6985	0.405364	-0.00806076	0.849453
Self Use of Image Generation Tools
I have used image creation tools to generate naked images of myself	5 (5.15)	10 (10.31)	8 (8.25)	19 (19.59)	55 (56.7)	6 (6.52)	13 (14.13)	12 (13.04)	14 (15.22)	47 (51.09)	8 (7.34)	20 (18.35)	11 (10.09)	17 (15.6)	53 (48.62)	10 (9.52)	6 (5.71)	7 (6.67)	12 (11.43)	70 (66.67)	10 (6.49)	15 (9.74)	19 (12.34)	29 (18.83)	81 (52.6)	19.9325	0.223278	-0.0113717	0.788863
I have used image creation tools to generate naked images of individuals in my peer age group	4 (4.12)	7 (7.22)	8 (8.25)	11 (11.34)	67 (69.07)	5 (5.43)	10 (10.87)	7 (7.61)	14 (15.22)	56 (60.87)	7 (6.42)	16 (14.68)	17 (15.6)	10 (9.17)	59 (54.13)	4 (3.81)	10 (9.52)	7 (6.67)	12 (11.43)	72 (68.57)	6 (3.9)	17 (11.04)	19 (12.34)	18 (11.69)	94 (61.04)	14.2038	0.583537	0.0221528	0.601869
I have used image creation tools to generate naked images of adults	4 (4.12)	7 (7.22)	6 (6.19)	8 (8.25)	72 (74.23)	3 (3.26)	8 (8.7)	11 (11.96)	14 (15.22)	56 (60.87)	6 (5.5)	17 (15.6)	19 (17.43)	8 (7.34)	59 (54.13)	3 (2.86)	10 (9.52)	5 (4.76)	12 (11.43)	75 (71.43)	9 (5.84)	16 (10.39)	16 (10.39)	14 (9.09)	99 (64.29)	24.4353	0.0804185	0.0279125	0.51092
Self-Sharing of Image Generation Tools
I have shared naked images of myself created using AI tools	3 (3.09)	8 (8.25)	6 (6.19)	12 (12.37)	68 (70.1)	1 (1.09)	12 (13.04)	8 (8.7)	13 (14.13)	58 (63.04)	9 (8.26)	14 (12.84)	13 (11.93)	13 (11.93)	60 (55.05)	4 (3.81)	9 (8.57)	6 (5.71)	8 (7.62)	78 (74.29)	10 (6.49)	11 (7.14)	15 (9.74)	17 (11.04)	101 (65.58)	19.3797	0.249464	0.000462397	0.991312
I have shared naked images of individuals in my peer age group created with AI image creation tools	4 (4.12)	5 (5.15)	8 (8.25)	8 (8.25)	72 (74.23)	6 (6.52)	6 (6.52)	8 (8.7)	14 (15.22)	58 (63.04)	5 (4.59)	14 (12.84)	12 (11.01)	16 (14.68)	62 (56.88)	5 (4.76)	6 (5.71)	8 (7.62)	8 (7.62)	78 (74.29)	5 (3.25)	15 (9.74)	12 (7.79)	13 (8.44)	109 (70.78)	17.1617	0.375208	-0.017935	0.672758
I have shared naked images of adults created with AI image creation tools	4 (4.12)	8 (8.25)	6 (6.19)	9 (9.28)	70 (72.16)	3 (3.26)	11 (11.96)	7 (7.61)	9 (9.78)	62 (67.39)	9 (8.26)	18 (16.51)	10 (9.17)	11 (10.09)	61 (55.96)	2 (1.9)	5 (4.76)	12 (11.43)	9 (8.57)	77 (73.33)	5 (3.25)	15 (9.74)	18 (11.69)	13 (8.44)	103 (66.88)	20.0983	0.215828	0.00271747	0.948978
Peer Sharing of Image Generation Tools
My peers have shared naked images of others in our peer age group created with AI image creation tools with me	6 (6.19)	4 (4.12)	17 (17.53)	13 (13.4)	57 (58.76)	2 (2.17)	12 (13.04)	13 (14.13)	16 (17.39)	49 (53.26)	10 (9.17)	11 (10.09)	19 (17.43)	19 (17.43)	50 (45.87)	6 (5.71)	9 (8.57)	14 (13.33)	16 (15.24)	60 (57.14)	5 (3.25)	18 (11.69)	22 (14.29)	23 (14.94)	86 (55.84)	15.1356	0.51473	-0.000600926	0.98871
My peers have shared naked images of adults created with AI image creation tools with me	4 (4.12)	7 (7.22)	9 (9.28)	12 (12.37)	65 (67.01)	4 (4.35)	8 (8.7)	12 (13.04)	22 (23.91)	46 (50.0)	8 (7.34)	15 (13.76)	11 (10.09)	18 (16.51)	57 (52.29)	3 (2.86)	14 (13.33)	5 (4.76)	18 (17.14)	65 (61.9)	9 (5.84)	10 (6.49)	25 (16.23)	17 (11.04)	93 (60.39)	26.6983	0.0449604	0.00575421	0.892216
* Statistically signficant at p<.01, corrected for multiple comparisons
