# Supplementary material for: Prevalence of generative artificial intelligence sexualized image usage by adolescents in the United States
Source: PLoS One. 2026 Mar 18;21(3):e0342824. doi: 10.1371/journal.pone.0342824 (PMC12998796; doi:10.1371/journal.pone.0342824)
Supplement: S4 Table — (XLSX) [file pone.0342824.s004.xlsx]

## Sheet: S4 Table
S4 Table. Summary of Sexual Orientation-Related Differences in Sexualized Generative AI Usage.
Action
Self-Use of Nudification Tools	χ²	p
I have used nudification tools to see how images of myself look	10.8714	0.817352
I have used nudification tools to create images of my peers with their permission	24.3058	0.0830343
I have used nudification tools to create images of my peers without their permission	26.2511	0.0505962
Self-Sharing of Nudification Images
I have shared images of myself created using nudification tools	23.5241	0.100426
I have shared images of my peers created using nudification tools with their permission	24.275	0.0836681
I have shared images of my peers created using nudification tools without their permission	24.9586	0.0705584
Peer Use of Nudification Tools
My peers have used nudification tools to create images of me with my permission	28.4486	0.0279306
My peers have used nudification tools to create images of me without my permission	28.5675	0.0270207
Peer Sharing of Nudification Images
My peers have shared images of themselves created using nudification tools with me	39.7936	0.000834468
My peers have shared images of other peers created using nudification tools with me	26.7356	0.0445175
My peers have shared images of me created with nudification tools with my permission	25.2963	0.064769
My peers have shared images of me created with nudification tools without my permission	26.973	0.0417846
Self Use of Image Generation Tools
I have used image creation tools to generate naked images of myself	22.2084	0.136589
I have used image creation tools to generate naked images of individuals in my peer age group	33.4637	0.00641181
I have used image creation tools to generate naked images of adults	35.3672	0.00353898
Self-Sharing of Image Generation Tools
I have shared naked images of myself created using AI tools	18.8577	0.276111
I have shared naked images of individuals in my peer age group created with AI image creation tools	29.8882	0.0185904
I have shared naked images of adults created with AI image creation tools	42.4796	p<.001*
Peer Sharing of Image Generation Tools
My peers have shared naked images of others in our peer age group created with AI image creation tools with me	25.6863	0.0586058
My peers have shared naked images of adults created with AI image creation tools with me	28.0381	0.0312903
* Statistically signficant at p<.01, corrected for multiple comparisons
