# Supplementary material for: Prevalence of generative artificial intelligence sexualized image usage by adolescents in the United States
Source: PLoS One. 2026 Mar 18;21(3):e0342824. doi: 10.1371/journal.pone.0342824 (PMC12998796; doi:10.1371/journal.pone.0342824)
Supplement: S5 Table — (XLSX) [file pone.0342824.s005.xlsx]

## Sheet: S5 Table
S5 Table. Post-hoc Analysis of Sexual Orientation.
Sexual Orientation	Value	Performed Regularly	Performed Frequently	Performed Infrequently	Performed Once or Twice	Never Performed
Bisexual	Residuals	-0.039468	-0.177003	0.337407	-1.52608	2.17696
	p	1	1	1	1	0.737084
Heterosexual	Residuals	0.633329	-0.713798	-1.06702	2.31778	-2.41957
	p	1	1	1	0.511528	0.388471
Homosexual	Residuals	-0.536873	1.95393	1.05115	-1.4562	-0.895082
	p	1	1	1	1	1
Other	Residuals	-1.42507	-0.317761	-0.324573	-0.337942	4.82277
	p	1	1	1	1	p<.001*
Prefer not to say	Residuals	-0.332668	-0.713104	0.802607	-0.758395	1.79168
	p	1	1	1	1	1
* Statistically signficant at p<.01, corrected for multiple comparisons
