# Supplementary material for: Prevalence of generative artificial intelligence sexualized image usage by adolescents in the United States
Source: PLoS One. 2026 Mar 18;21(3):e0342824. doi: 10.1371/journal.pone.0342824 (PMC12998796; doi:10.1371/journal.pone.0342824)
Supplement: S6 Table — (XLSX) [file pone.0342824.s006.xlsx]

## Sheet: S6 Table
S6 Table. Summary of Race-related Differences in Sexualized Generative AI Usage.
Action
Self-Use of Nudification Tools	χ²	p
I have used nudification tools to see how images of myself look	69.7	0.42
I have used nudification tools to create images of my peers with their permission	67.13	0.507
I have used nudification tools to create images of my peers without their permission	65.61	0.56
Self-Sharing of Nudification Images
I have shared images of myself created using nudification tools	77.6	0.199
I have shared images of my peers created using nudification tools with their permission	73.95	0.29
I have shared images of my peers created using nudification tools without their permission	67.9	0.481
Peer Use of Nudification Tools
My peers have used nudification tools to create images of me with my permission	78.55	0.179
My peers have used nudification tools to create images of me without my permission	98.03	0.01
Peer Sharing of Nudification Images
My peers have shared images of themselves created using nudification tools with me	76.18	0.232
My peers have shared images of other peers created using nudification tools with me	81.61	0.124
My peers have shared images of me created with nudification tools with my permission	83.15	0.102
My peers have shared images of me created with nudification tools without my permission	96.76	0.013
Self Use of Image Generation Tools
I have used image creation tools to generate naked images of myself	81.26	0.13
I have used image creation tools to generate naked images of individuals in my peer age group	79.99	0.152
I have used image creation tools to generate naked images of adults	75.04	0.261
Self-Sharing of Image Generation Tools
I have shared naked images of myself created using AI tools	78.52	0.18
I have shared naked images of individuals in my peer age group created with AI image creation tools	69.26	0.435
I have shared naked images of adults created with AI image creation tools	98.36	0.009
Peer Sharing of Image Generation Tools
My peers have shared naked images of others in our peer age group created with AI image creation tools with me	94	0.02
My peers have shared naked images of adults created with AI image creation tools with me	78.52	0.18
