# Supplementary material for: Prevalence of generative artificial intelligence sexualized image usage by adolescents in the United States
Source: PLoS One. 2026 Mar 18;21(3):e0342824. doi: 10.1371/journal.pone.0342824 (PMC12998796; doi:10.1371/journal.pone.0342824)
Supplement: S7 Table — (XLSX) [file pone.0342824.s007.xlsx]

## Sheet: S7 Table
S7 Table. Summary of the Impact of Other Individuals Presence During Survey Taking.
Action
Self-Use of Nudification Tools	χ²	p
I have used nudification tools to see how images of myself look	16.4341	0.172154
I have used nudification tools to create images of my peers with their permission	33.2219	0.000893741
I have used nudification tools to create images of my peers without their permission	18.9686	0.0892881
Self-Sharing of Nudification Images
I have shared images of myself created using nudification tools	25.9338	0.0109676
I have shared images of my peers created using nudification tools with their permission	11.5877	0.479332
I have shared images of my peers created using nudification tools without their permission	11.7049	0.469663
Peer Use of Nudification Tools
My peers have used nudification tools to create images of me with my permission	13.1753	0.356432
My peers have used nudification tools to create images of me without my permission	17.47	0.132757
Peer Sharing of Nudification Images
My peers have shared images of themselves created using nudification tools with me	21.4864	0.0436952
My peers have shared images of other peers created using nudification tools with me	14.3019	0.281845
My peers have shared images of me created with nudification tools with my permission	14.8613	0.24911
My peers have shared images of me created with nudification tools without my permission	7.63488	0.812973
Self Use of Image Generation Tools
I have used image creation tools to generate naked images of myself	15.9671	0.192746
I have used image creation tools to generate naked images of individuals in my peer age group	18.2049	0.10961
I have used image creation tools to generate naked images of adults	22.4129	0.0331442
Self-Sharing of Image Generation Tools
I have shared naked images of myself created using AI tools	14.681	0.259348
I have shared naked images of individuals in my peer age group created with AI image creation tools	11.1631	0.514999
I have shared naked images of adults created with AI image creation tools	18.7049	0.0959023
Peer Sharing of Image Generation Tools
My peers have shared naked images of others in our peer age group created with AI image creation tools with me	14.56	0.266385
My peers have shared naked images of adults created with AI image creation tools with me	16.9213	0.152583
